# Supplementary material for: Involvement of a MYB Transcription Factor in Anthocyanin Biosynthesis during Chinese Bayberry (Morella rubra) Fruit Ripening
Source: Biology (Basel). 2023 Jun 21;12(7):894. doi: 10.3390/biology12070894 (PMC10376099; doi:10.3390/biology12070894)
Supplement: Supplementary file 1 [file biology-12-00894-s001.zip]

Archive with 2 entries (2 files):
- biology-2434331-supplementary figures.pdf
- Supplementary table 1.pdf
